# Supplementary material for: Mapping evidence of mobile health technologies for disease diagnosis and treatment support by health workers in sub-Saharan Africa: a scoping review
Source: BMC Med Inform Decis Mak. 2021 Jan 6;21:11. doi: 10.1186/s12911-020-01381-x (PMC7789784; doi:10.1186/s12911-020-01381-x)
Supplement: Supplementary file 3 — Additional file 3: Methodological quality assessment. [file 12911_2020_1381_MOESM3_ESM.xlsx]

## Sheet: MMAT checklist
				SCREENING QUESTIONS		1. QUALITATIVE STUDIES					2. RANDOMIZED CONTROLLED TRIALS					3. NON-RANDOMIZED STUDIES					4. QUANTITATIVE DESCRIPTIVE STUDIES					5. MIXED METHODS STUDIES					COMMENTS
RefID	First author	Year	Citation	S1. Are there clear research questions?	S2. Do the collected data allow to address the research questions?	1.1. Is the qualitative approach appropriate to answer the research question?	1.2. Are the qualitative data collection methods adequate to address the research question?	1.3. Are the findings adequately derived from the data?	1.4. Is the interpretation of results sufficiently substantiated by data?	1.5. Is there coherence between qualitative data sources, collection, analysis and interpretation?	2.1. Is randomization appropriately performed?	2.2. Are the groups comparable at baseline?	2.3. Are there complete outcome data?	2.4. Are outcome assessors blinded to the intervention provided?	2.5 Did the participants adhere to the assigned intervention?	3.1. Are the participants representative of the target population?	3.2. Are measurements appropriate regarding both the outcome and intervention (or exposure)?	3.3. Are there complete outcome data?	3.4. Are the confounders accounted for in the design and analysis?	3.5. During the study period, is the intervention administered (or exposure occurred) as intended?	4.1. Is the sampling strategy relevant to address the research question?	4.2. Is the sample representative of the target population?	4.3. Are the measurements appropriate?	4.4. Is the risk of nonresponse bias low?	4.5. Is the statistical analysis appropriate to answer the research question?	5.1. Is there an adequate rationale for using a mixed methods design to address the research question?	5.2. Are the different components of the study effectively integrated to answer the research question?	5.3. Are the outputs of the integration of qualitative and quantitative components adequately interpreted?	5.4. Are divergences and inconsistencies between quantitative and qualitative results adequately addressed?	5.5. Do the different components of the study adhere to the quality criteria of each tradition of the methods involved?		Score
1	Kaunda-Khangamwa	2018	Kaunda-Khangamwa BN, Steinhardt LC, Rowe AK, Gumbo A, Moyo D, Nsona H, et al. The effect of mobile phone text message reminders on health workers' adherence to case management guidelines for malaria and other diseases in Malawi: lessons from qualitative data from a cluster-randomized trial. Malaria Journal. 2018;17(1):481	Yes	Yes						Yes	Yes	Yes	Yes	Yes																	1
2	Larissa	2013	Larissa Jennings JOe, Rogers Simiyu, Martin Sirengo and Seble Kassaye. Exploring the use of mobile phone technology for the enhancement of the prevention of mother-to-child transmission of HIV program in Nyanza, Kenya: a qualitative study. 13:1131	Yes	Yes	Yes	Yes	Yes	Yes	Yes																						1
3	Marufu	2017	Marufu C, Maboe KA. Utilisation of mobile health by medical doctors in a Zimbabwean health care facility. Health SA Gesondheid. 2017;22:228-34.	Yes	Yes																Yes	Yes	Yes	Yes	Yes							1
4	Moodley	2019	Moodley J, Constant D, Botha MH, van der Merwe FH, Edwards A, Momberg M. Exploring the feasibility of using mobile phones to improve the management of clients with cervical cancer precursor lesions. BMC Womens Health. 2019;19(1):2.	Yes	Yes																					Yes	Yes	Yes	Yes	Yes		1
5	Nelissen	2018	Nelissen HE, Cremers AL, Okwor TJ, Kool S, van Leth F, Brewster L, et al. Pharmacy-based hypertension care employing mHealth in Lagos, Nigeria - a mixed methods feasibility study. BMC Health Serv Res. 2018;18(1):934.	Yes	Yes																					Yes	Yes	Yes	Yes	Yes		1
6	Nhavoto	2017	Nhavoto JA, Gronlund A, Klein GO. Mobile health treatment support intervention for HIV and tuberculosis in Mozambique: Perspectives of patients and healthcare workers. PLoS One. 2017;12(4):e0176051	Yes	Yes	Yes	Yes	Yes	Yes	Yes																						1
7	Smillie	2014	Smillie K, Van Borek N, van der Kop ML, Lukhwaro A, Li N, Karanja S, et al. Mobile health for early retention in HIV care: a qualitative study in Kenya (WelTel Retain). Afr J AIDS Res. 2014;13(4):331-8.	Yes	Yes	Yes	Yes	Yes	Yes	Yes																						1
8	Lester	2010	Lester RT, Ritvo P, Mills EJ, Kariri A, Karanja S, Chung MH, et al. Effects of a mobile phone short message service on antiretroviral treatment adherence in Kenya (WelTel Kenya1): a randomised trial. The Lancet. 2010;376(9755):1838-45.	Yes	Yes						Yes	Yes	Yes	No	Yes																The study participants were not blinded because of the unpredictable scale-up rates.	0.857
9	Hirsch-Moverman	2017	Hirsch-Moverman Y, Daftary A, Yuengling KA, Saito S, Ntoane M, Frederix K, et al. Using mHealth for HIV/TB treatment support in Lesotho: enhancing patient–provider communication in the START study. 2017;74(Suppl 1):S37.	Yes	Yes						No	Yes	Yes	No	Yes																It only mentioned the study design but did not explain the randomization procedures . The study participants were not blinded	0.714
10	Zurovac	2011	Zurovac D, Sudoi RK, Akhwale WS, Ndiritu M, Hamer DH, Rowe AK, et al. The effect of mobile phone text-message reminders on Kenyan health workers' adherence to malaria treatment guidelines: a cluster randomised trial. 2011;378(9793):795-803.	Yes	Yes						No	Yes	Yes	No	Yes																It stated the study participants were randomly allocated without any further details on the randomization procedures. The study participants were not also masked.	0.714
11	Hardy	2017	Hardy V, O’Connor Y, Heavin C, Mastellos N, Tran T, O’Donoghue J, et al. The added value of a mobile application of Community Case Management on referral, re-consultation and hospitalization rates of children aged under 5 years in two districts in Northern Malawi: study protocol for a pragmatic, stepped-wedge cluster-randomized controlled trial. Trials. 2017;18(1):475.	Yes	Yes						Yes	Yes	Yes	No	Yes																The authors stated that due to the nature of the intervention trial participants were not blinded.	0.857
12	Yahya	2019	Yahya H. Healthcare-related smartphone use among doctors in hospitals in Kaduna, Nigeria–A Survey. Nigerian journal of clinical practice. 2019;22(7):897.	Yes	Yes																Yes	Yes	Yes	Yes	Yes							1
